# Supplementary material for: Foliar-Selenium-Induced Modulation of Volatile Organic Compounds in Rice Grains: A Comparative Study of Sodium Selenite and Nano-Selenium
Source: Foods. 2025 Sep 30;14(19):3399. doi: 10.3390/foods14193399 (PMC12524218; doi:10.3390/foods14193399)
Supplement: Supplementary file 1 [file foods-14-03399-s001.zip]

Archive with 7 entries (7 files):
- Supplementary Figure S1.ai
- Supplementary Figure S1.jpg
- Supplementary Figure S2.ai
- Supplementary Figure S2.jpg
- Supplementary Table S1.xlsx
- Supplementary Table S2.xlsx
- Supplementary Table S3.xlsx
