# Supplementary material for: Foliar-Selenium-Induced Modulation of Volatile Organic Compounds in Rice Grains: A Comparative Study of Sodium Selenite and Nano-Selenium
Source: Foods. 2025 Sep 30;14(19):3399. doi: 10.3390/foods14193399 (PMC12524218; doi:10.3390/foods14193399)
Supplement: Supplementary file 1 [file foods-14-03399-s001.zip › Supplementary Table S1.xlsx]

## Sheet: Sheet1
Table S1. The composition and concentration of volatile organic compounds detected in brown rice generated by different Se treatments of HHZ、MXZ and HGNZ in 2022.
Compounds	CAS	HGNZ-CK	HGNZ-SeNPs	HGNZ-Na2SeO3	HHZ-CK	HHZ-SeNPs	HHZ-Na2SeO3	MXZ-CK	MXZ-SeNPs	MXZ-Na2SeO3
Aldehydes(13)
Hexanal	66-25-1	421.81±3.97a	423.83±5.46a	443.37±11.99a	480.94±3.38a	513.17±6.21a	437.85±13.69b	412.19±0.25c	547.77±3.70b	571.92±5.57a
Heptanal	111-71-7	227.25±3.77a	219.99±2.36a	216.27±4.01a	349.32±8.23a	344.90±3.19a	359.46±11.61a	300.55±2.56b	381.41±2.97a	372.58±8.57a
Octanal	124-13-0	128.75±0.91b	144.54±4.77a	124.08±3.65b	135.37±4.39a	126.77±3.22a	132.34±5.90a	184.75±2.47b	227.05±1.48a	216.52±3.93a
(E)-2-Heptenal	18829-55-5	37.25±1.35b	170.35±4.75a	158.94±5.40a	213.31±5.86b	251.37±5.81a	232.79±5.11ab	167.06±3.57b	274.58±7.64a	279.94±6.49a
1-Nonanal	124-19-6	784.39±13.68a	695.30±5.31b	699.67±3.65b	934.04±8.54ab	915.48±6.63b	971.89±11.98a	848.67±5.03c	1070.01±4.86a	919.92±7.23b
(E)-2-Octenal	2548-87-0	78.80±1.14b	92.73±1.27a	81.02±1.23b	73.29±1.88a	78.74±1.11a	75.64±4.37a	76.68±1.31b	86.51±0.54a	79.70±3.28ab
Decanal	112-31-2	159.78±4.46b	181.13±3.47a	171.51±2.11ab	212.78±3.02a	201.45±8.79a	201.86±14.45a	190.83±4.67b	247.48±7.56a	214.68±5.18b
Benzaldehyde	100-52-7	155.97±6.70b	201.13±2.05a	181.09±6.17a	236.63±4.82b	274.49±4.40a	241.99±4.88b	172.80±2.19c	290.37±5.21a	250.32±5.34b
2-Methylbenzaldehyde	529-20-4	10.28±0.37b	14.28±1.07a	12.92±0.42ab	15.51±1.61b	23.68±1.80a	19.35±1.46ab	16.52±1.48b	27.67±2.54a	19.75±1.74ab
(E)-2-Decenal	3913-81-3	62.66±2.09b	79.47±2.34a	69.41±4.81ab	69.34±2.21c	93.19±3.24a	83.02±0.88b	82.21±4.78c	123.25±1.47a	98.14±3.17b
2-Octenal, 2-butyl-	13019-16-4	130.97±1.60a	117.96±2.60b	124.24±3.34ab	116.79±4.04a	90.09±1.45b	73.34±2.18c	184.91±3.36a	92.64±4.39b	189.54±3.23a
Tridecanal	10486-19-8	17.11±4.83a	28.52±3.37a	23.59±4.24a	15.28±2.76a	14.66±1.53a	14.67±1.23a	14.01±2.06a	12.83±0.36a	16.78±2.93a
Vanillin	121-33-5	362.99±1.25c	617.49±9.26a	409.93±4.01b	614.99±6.32b	690.06±9.86a	628.17±1.79b	523.15±7.87c	789.60±1.95a	665.17±3.97b
Ketones(12)
3-Penten-2-one, 4-methyl-	141-79-7	237.95±8.20a	206.08±3.98b	215.90±2.17ab	279.80±5.78b	331.03±8.16a	320.76±5.59a	156.26±0.79c	243.65±5.65b	273.32±4.81a
6-Methyl-5-hepten-2-one	110-93-0	89.99±3.47b	121.42±1.76a	96.29±3.06b	136.18±4.15ab	123.61±4.31a	145.93±1.98a	101.73±2.01c	140.35±2.98a	116.93±1.31b
4-Hydroxy-4-methyl-2-pentanone	123-42-2	268.21±2.65a	271.57±3.22a	280.25±7.26a	414.09±6.19a	426.50±3.07a	383.93±5.55b	264.93±7.48c	507.27±1.29a	407.75±5.98b
3-Octen-2-one	1669-44-9	236.58±7.20b	268.67±4.01a	276.18±3.54a	233.02±4.52a	250.82±5.45a	244.31±5.22a	179.27±2.38c	293.06±5.08a	237.14±4.89b
2-Decanone	693-54-9	50.58±1.27ab	57.73±1.60a	45.87±2.70b	36.86±0.48a	28.02±2.62b	26.07±0.48b	28.83±1.27a	37.51±4.21a	27.32±3.23a
3-Nonen-2-one	14309-57-0	258.85±6.79a	202.08±4.11b	253.71±4.53a	266.95±0.93b	318.36±8.49a	242.28±6.71b	120.45±2.07c	163.10±6.22b	240.92±7.28a
3,5-Heptadien-2-one,6-methyl-	1604-28-0	101.07±0.43a	103.70±3.23a	101.98±3.02a	138.19±3.47a	132.57±4.95a	128.94±2.70a	131.74±2.47b	151.98±2.70a	145.18±3.37a
2(5H)-Furanone, 5,5-dimethyl-	20019-64-1	34.39±0.17a	42.01±2.35a	36.99±2.13a	54.96±0.99a	49.02±0.32a	51.90±2.55a	48.70±1.28b	65.52±4.12a	57.74±2.99ab
(E)-6,10-Dimethylundeca-5,9-dien-2-one	3796-70-1	88.86±1.75b	115.38±5.46a	101.23±2.60ab	129.59±3.13b	161.77±4.24a	143.73±5.74ab	120.15±2.60c	176.26±1.32a	144.59±2.89b
2-Pyrrolidinone	616-45-5	NA	NA	NA	NA	NA	NA	5.15±1.07a	8.38±0.88a	11.34±3.29a
2-Pentadecanone,6,10,14-trimethyl-	502-69-2	199.30±1.33b	262.13±4.36a	246.24±6.76a	388.06±1.84b	421.90±4.65a	408.90±2.99a	280.51±4.04b	382.44±13.64a	312.38±7.41b
3-Ethyl-4-methyl-1H-pyrrole-2,5-dione	20189-42-8	182.28±3.96b	206.94±9.29ab	221.40±0.88a	336.78±8.50a	319.67±6.37a	323.90±11.00a	233.06±6.56b	261.42±6.01a	282.12±6.46a
Alcohols(15)
1-Pentanol	71-41-0	53.02±0.49b	62.37±1.94a	61.44±1.62a	64.25±1.28a	61.22±4.13ab	51.12±0.82b	72.81±0.75b	93.56±3.95a	101.54±2.81a
1-Hexanol	111-27-3	126.71±4.56b	141.59±2.52a	138.79±1.63ab	159.23±2.03b	197.45±2.47a	193.50±2.72a	229.17±3.18c	267.41±2.53a	251.60±2.18b
(Z)-2-[(2R,5S)-5-Methyl-5-vinyltetrahydro-2-furanyl]-2-propanol	5989-33-3	39.31±0.5a	40.49±2.22a	40.12±2.98a	52.06±3.13a	51.46±1.05a	50.99±3.80a	73.62±1.74a	70.04±2.87a	78.45±4.99a
1-Octen-3-ol	3391-86-4	201.95±1.85a	208.59±2.77a	205.67±7.20a	259.06±6.65a	262.25±2.45a	258.18±8.91a	251.97±2.96c	366.12±3.34a	295.42±8.17b
1-Heptanol	111-70-6	55.42±0.86a	58.52±1.02a	55.08±1.61a	58.03±2.13a	58.01±5.75a	57.61±3.17a	84.16±3.12a	92.82±2.07a	94.25±4.15a
2-Furanmethanol,5-ethenyltetra	34995-77-2	31.61±0.35b	39.93±1.42a	37.96±0.80a	50.01±1.56ab	52.21±2.30a	43.54±0.61b	43.50±1.27a	48.07±0.39a	56.15±5.19a
1-Octanol	111-87-5	269.70±4.81a	266.90±3.47a	262.09±7.39a	314.39±2.11c	347.61±3.07a	335.46±0.92b	327.53±4.33c	406.97±1.81a	364.80±4.57b
2-Octen-1-ol	22104-78-5	10.82±0.40a	11.98±1.07a	12.05±1.11a	17.46 ±1.35a	17.66±1.44a	22.32±2.60a	15.57±0.69a	20.88±1.99a	18.34±0.55a
alpha-Terpineol	98-55-5	58.88±2.11b	88.71±7.22a	69.00±3.16ab	NA	NA	NA	NA	NA	NA
1-Decanol	112-30-1	28.83±0.91a	25.63±2.48ab	19.86±0.38b	18.19±2.85a	12.44±0.22a	13.34±1.27a	15.07±0.23a	23.37±0.98a	23.39±3.80a
Benzyl alcohol	100-51-6	54.48±1.02b	74.89±1.51a	61.89±2.99b	75.23±1.22a	82.40±1.42a	76.97±4.18a	81.69±2.10c	116.84±2.46a	91.15±2.86b
Phenethyl alcohol	60-12-8	33.19±1.94ab	23.50±4.12b	36.27±0.62a	30.73±1.05a	29.14±1.62a	34.57±4.35a	128.48±2.48a	40.98±2.96b	33.78±1.31b
2-Phenyl-2-propanol	617-94-7	41.61±1.64b	112.14±4.43a	46.38±1.16b	NA	NA	NA	39.94±1.39b	130.77±3.87a	47.08±2.60b
2-Phenoxyethanol	122-99-6	83.50±3.43b	220.55±4.28a	142.07±50.54b	83.37±2.86b	73.68±1.87b	156.77±6.74a	66.32±3.17b	125.35±1.48a	79.72±5.03ab
1-Hexadecanol	36653-82-4	14.41±2.44b	55.89±5.27a	45.27±2.38a	40.63±2.43b	67.73±4.34a	45.97±1.65b	35.56±2.43b	54.49±5.25ab	56.07±5.32a
Esters(2)
Pentyl hexanoate	540-07-8	67.16±2.73a	74.11±2.54a	61.79±4.35a	50.63±1.77a	48.51±1.59a	51.26±2.11a	48.79±0.82b	55.49±3.43b	66.89±3.03a
gamma-Nonanolactone	104-61-0	60.05±1.63a	67.74±3.39a	67.93±4.01a	76.34±2.31a	77.24±3.75a	68.86±2.11a	70.18±2.73b	85.78±2.61a	76.89±1.19ab
Alkanes(3)
Dodecane	112-40-3	115.23±1.78b	153.24±2.87a	162.07±3.40a	110.62±4.62a	71.79±5.08b	82.89±1.70b	85.07±2.36c	124.57±3.05a	105.37±4.97b
3-Methylundecane	1002-43-3	97.92±4.08b	259.55±3.89a	273.54±1.46a	276.39±3.27a	269.21±6.34a	272.88±8.40a	265.51±4.99b	378.35±11.66a	358.43±9.13a
Pentadecane	629-62-9	54.94±1.33b	109.75±2.86a	110.41±3.78a	116.57±2.74b	137.71±5.65a	124.24±3.29ab	110.22±2.90c	204.51±6.17a	160.41±5.00b
Others(6)
2-Pentyl-Furan	3777-69-3	98.03±1.16b	101.99±3.90ab	109.01±1.41a	106.17±2.12c	141.93±1.34a	118.33±3.40b	93.83±1.69b	124.01±3.58a	106.24±4.99b
2-Acetyl-1-pyrroline	85213-22-5	NA	NA	NA	NA	NA	NA	88.64±0.94c	122.84±2.33a	104.77±2.32b
Naphthalene	91-20-3	46.59±1.42b	70.40±5.32a	48.11±3.67b	54.90±1.03a	57.73±3.33a	52.66±0.98a	43.43±1.89b	55.60±3.92a	49.55±0.87ab
N,N-Dibutylformamide	761-65-9	61.83±3.30b	81.33±3.06a	82.24±2.64a	116.65±5.20a	98.83±3.77ab	96.99±3.44b	130.49±4.79ab	135.19±2.39a	118.32±3.78b
Hexanoic acid	142-62-1	NA	NA	NA	NA	NA	NA	29.49±0.84a	38.03±2.86a	34.20±2.95a
Indole	120-72-9	464.03±9.43b	693.34±6.69a	718.70±3.40a	651.35±7.98c	1430.63±57.16b	2514.44±34.27a	627.26±10.17b	788.25±21.92a	674.99±13.38b
