# Supplementary material for: Foliar-Selenium-Induced Modulation of Volatile Organic Compounds in Rice Grains: A Comparative Study of Sodium Selenite and Nano-Selenium
Source: Foods. 2025 Sep 30;14(19):3399. doi: 10.3390/foods14193399 (PMC12524218; doi:10.3390/foods14193399)
Supplement: Supplementary file 1 [file foods-14-03399-s001.zip › Supplementary Table S2.xlsx]

## Sheet: Sheet1
Table S2. The composition and concentration of volatile organic compounds detected in brown rice generated by different Se treatments of HHZ、MXZ and HGNZ in 2023.
Compound	CAS	HGNZ-CK	HGNZ-SeNPs	HGNZ-Na2SeO3	HHZ-CK	HHZ-SeNPs	HHZ-Na2SeO3	MXZ-CK	MXZ-SeNPs	MXZ-Na2SeO3
Aldehydes(13)
Hexanal	66-25-1	428.04±4.45b	428.81±6.63b	461.10±5.69a	483.25±11.58a	491.18±13.99a	426.09±7.81b	459.73±29.64b	553.74±2.29a	569.83±6.77a
Heptanal	111-71-7	231.23±7.63b	252.94±5.89a	217.60±7.65b	346.06±16.17a	346.52±8.16a	352.06±6.64a	313.87±7.20a	323.94±22.01a	336.88±13.61a
Octanal	124-13-0	122±2.56b	151.58±3.65a	126.96±6.71b	131.2±6.00a	119.99±2.90a	130.61±10.86a	200.16±4.31b	229.2±18.29a	212.13±2.85ab
(E)-2-Heptenal	18829-55-5	35.56±5.78c	232.08±3.79a	154.01±9.34b	220.05±7.41b	232.09±2.05a	230.13±5.04ab	177.50±3.60b	274.24±8.34a	246.73±23.07a
1-Nonanal	124-19-6	764.2±3.77a	650.69±5.55c	698.55±10.31b	920.94±11.56b	922.7±2.75b	969.85±16.91a	945.9±9.11c	1459.42±35.44a	1250.3±22.61b
(E)-2-Octenal	2548-87-0	78.44±0.98b	105.31±8.93a	77.49±1.67b	87.71±8.98a	80.14±3.90ab	73.72±3.30b	105.01±2.59b	115.6±3.64a	115.2±6.48a
Decanal	112-31-2	161.85±2.71b	218.49±8.02a	179.83±10.57b	206.02±10.14a	207.90±8.17a	213.03±7.58a	328.35±9.77b	355.62±12.99a	359.05±7.73a
Benzaldehyde	100-52-7	NA	NA	NA	NA	NA	NA	105.80±4.53c	165.52±4.93a	137.67±5.29b
2-Methylbenzaldehyde	529-20-4	32.00±0.38a	37.70±3.1a	40.41±9.61a	39.16±8.37a	39.01±13.14a	32.20±3.89a	20.8±0.45b	29.08±5.67a	21.18±1.60b
(E)-2-Decenal	3913-81-3	62.05±1.79b	78.84±0.63a	61.21±7.56b	102.26±1.60b	111.6±5.45a	85.27±1.46c	177.3±6.12b	236.63±33.20a	191.84±1.84b
2-Octenal, 2-butyl-	13019-16-4	130.92±5.15a	116.85±1.60b	131.23±6.61a	117.22±4.50a	91.85±0.68b	72.09±4.41c	200.2±3.49a	98.36±8.54b	194.30±3.32a
Tridecanal	10486-19-8	23.75±2.28b	28.65±2.11a	26.58±0.96ab	20.28±3.32a	16.02±1.11ab	14.72±0.79b	24.99±0.98a	17.63±0.22a	25.25±7.56a
Vanillin	121-33-5	356.45±12.52c	616.76±1.41a	408.76±12.95b	624.89±12.22b	682.88±15.21a	635.88±2.28b	539.92±2.28c	744.48±34.61a	655.19±4.51b
Ketones(12)
3-Penten-2-one, 4-methyl-	141-79-7	232.77±2.73a	216.17±17.67a	224.67±6.31a	245.93±9.89b	314.56±4.94a	327.58±0.81a	148.75±6.95c	277.2±8.90b	314.48±3.02a
6-Methyl-5-hepten-2-one	110-93-0	86.61±4.65b	140.26±6.07a	93.24±1.78b	131.18±10.94b	137.28±7.33ab	146.38±1.25a	130.58±5.69b	146.70±2.94a	139.29±5.47ab
4-Hydroxy-4-methyl-2-pentanone	123-42-2	252.85±9.33b	300.28±6.68a	271.76±15.46b	399.4±3.02b	432.29±10.26a	380.99±9.38c	301.15±7.37c	533.1±52.31a	384.25±10.69b
3-Octen-2-one	1669-44-9	239.84±7.61b	267.08±12.8ab	283.19±7.77a	230.87±10.36a	251.85±8.24a	244.54±15.52a	277.89±4.51b	332.77±23.26a	331.12±34.31a
2-Decanone	693-54-9	47.91±1.31b	56.74±2.10ab	62.38±4.64a	35.11±3.07a	30.69±2.05a	25.97±1.79b	73.53±3.66a	73.92±7.85a	82.29±5.57a
3-Nonen-2-one	14309-57-0	253.42±6.46a	215.73±13.17b	251.59±8.17a	272.02±13.84b	333.19±5.34a	236.92±6.74c	209.57±7.92c	362.15±9.76b	384.46±8.81a
3,5-Heptadien-2-one,6-methyl-	1604-28-0	104.5±1.87b	123.97±5.36a	100.5±7.75b	145.42±12.68a	132.85±7.31ab	122.34±4.01b	147.07±5.44b	154.57±7.85b	182.82±6.07a
2(5H)-Furanone, 5,5-dimethyl-	20019-64-1	36.03±3.38b	51.09±8.59a	38.56±3.95b	73.44±7.31a	50.97±7.64b	44.69±1.85b	46.32±1.89b	66.54±3.29a	51.25±2.35b
(E)-6,10-Dimethylundeca-5,9-dien-2-one	3796-70-1	85.4±4.41b	119.49±9.41a	121.5±10.62a	119.33±10.22b	159.23±8.02a	145.99±5.27a	200.55±50.24a	251.04±23.33a	190.38±3.52a
2-Pyrrolidinone	616-45-5	NA	NA	NA	NA	NA	NA	8.75±0.16b	38.4±8.86a	13.73±1.46b
2-Pentadecanone,6,10,14-trimethyl-	502-69-2	203.41±9.12b	253.75±2.47a	243.5±10.85a	397.29±15.11a	420.29±12.48a	403.07±9.30a	344.06±4.31c	399.62±11.55a	372.92±1.74b
3-Ethyl-4-methyl-1H-pyrrole-2,5-dione	20189-42-8	182.28±7.17c	211.03±2.85b	234.06±2.98a	340.1±12.03a	319.23±8.72b	327.33±5.02ab	348.2±4.69b	375.21±14.82a	385.2±4.46a
Alcohols(14)
1-Pentanol	71-41-0	53.71±7.49c	78.4±0.63a	64.52±4.23b	63.32±11.53a	71.21±1.48a	55.06±2.83a	87.53±2.20b	95.84±6.80ab	97.89±5.92a
1-Hexanol	111-27-3	127.49±6.28a	139.18±3.26a	131.94±5.25a	156.05±6.11c	184.44±2.13b	200.48±5.52a	285.95±2.55c	368.97±9.57a	337.13±5.11b
(Z)-2-[(2R,5S)-5-Methyl-5-vinyltetrahydro-2-furanyl]-2-propanol	5989-33-3	NA	NA	NA	NA	NA	NA	104.92±4.64b	110.39±5.78b	126.33±3.63a
2-Furanmethanol,5-ethenyltetra	34995-77-2	NA	NA	NA	NA	NA	NA	52.43±1.67b	58.21±2.15ab	62.60±2.04a
1-Octen-3-ol	3391-86-4	209.73±6.59a	203.53±12.97a	206.28±7.86a	256.36±12.58a	262.38±11.56a	255.27±0.87a	369.83±10.24c	387.37±4.37b	408.05±2.73a
1-Heptanol	111-70-6	54.45±2.69a	46.82±6.98a	55.72±10.16a	70.30±3.61a	55.78±4.82b	67.90±0.83a	114.75±2.67c	124.32±5.10b	147.67±2.51a
1-Octanol	111-87-5	266±3.87a	249.89±7.34a	254.46±12.30a	306.12±10.56c	357.63±0.59a	333.11±6.70b	548.18±3.96b	628.84±1.05a	568.76±10.27b
2-Octen-1-ol	22104-78-5	37.38±3.83b	32.88±5.17b	53.06±6.180a	24.82±2.47ab	29.49±2.16a	22.74±1.40b	18.24±0.29c	32.59±1.54a	22.33±2.42b
2-Phenyl-2-propanol	617-94-7	42.53±2.41c	113.96±4.30a	60.01±5.24b	61.78±8.82a	45.01±4.61b	68.35±1.97a	33.80±1.23c	134.22±4.93a	58.54±19.12b
1-Decanol	112-30-1	58.48±6.71a	42.67±1.39b	49.85±5.01ab	82.56±7.08a	80.13±5.51a	12.91±0.48b	53.37±2.67b	60.02±5.11a	60.96±1.85a
Benzyl alcohol	100-51-6	54.14±3.88b	85.18±1.06a	58.02±7.06b	146.15±5.56b	180.35±13.45a	154.53±4.12b	174.26±3.22b	176.35±9.57b	205.61±2.28a
Phenethyl alcohol	60-12-8	58.15±1.25a	46.09±8.86b	51.68±6.27ab	37.22±3.35a	34.03±5.91a	42.47±5.48a	112.34±2.91a	61.82±6.80b	63.42±5.48b
2-Phenoxyethanol	122-99-6	82.63±4.03c	226.28±13.01a	164.15±6.61b	90.78±4.76b	77.8±2.00c	149.84±5.52a	94.96±2.78c	174.87±9.74a	117.29±1.95b
1-Hexadecanol	36653-82-4	16.73±0.38c	57.61±0.98a	47.23±3.83b	40.52±5.02b	77.11±4.88a	46.42±1.44b	98.61±0.99b	105.52±10.12b	116.10±3.37a
Esters(2)
Pentyl hexanoate	540-07-8	66.02±3.67b	76.73±1.29a	58.47±4.48c	51.49±2.28a	47.50±1.05b	53.18±1.56a	36.11±2.18c	48.37±1.33b	64.56±2.70a
gamma-Nonanolactone	104-61-0	61.15±2.34a	69.55±11.85a	62.18±5.49a	81.46±3.43a	81.51±3.24a	70.52±2.36b	83.39±2.97b	93.85±1.86a	81.17±5.72b
Alkanes(3)
Dodecane	112-40-3	114.18±2.37b	164.21±16.37a	170.69±3.70a	115.14±5.24a	76.10±1.93c	85.29±1.16b	109.04±1.82c	169.75±6.44a	140.14±7.01b
3-Methylundecane	1002-43-3	96.17±1.58b	291.49±19.81a	276.4±6.09a	263.99±7.80ab	255.59±12.92b	271.77±3.23a	276.97±7.65c	399.58±13.58a	343.74±7.52b
Pentadecane	629-62-9	49.88±1.41b	123.52±11.21a	125.6±2.73a	116.23±2.57b	144.12±2.92a	125.38±5.26b	115.39±2.18b	274.13±7.49a	298.45±57.00a
Others(6)
2-Pentyl-Furan	3777-69-3	103.85±9.29a	109.31±5.58a	107.40±3.56a	110.08±6.23b	129.98±3.89a	106.06±5.87b	93.04±2.99b	118.05±15.34a	104.5±4.40ab
2-Acetyl-1-pyrroline	85213-22-5	NA	NA	NA	NA	NA	NA	156.37±2.80b	196.47±29.68a	173.8±10.85ab
Naphthalene	91-20-3	46.38±3.76c	85.00±6.36a	60.03±1.45b	67.33±3.59a	76.98±9.35a	51.31±3.66b	57.52±0.73c	74.51±3.78a	64.38±3.73b
N,N-Dibutylformamide	761-65-9	66.27±4.17b	84.87±0.11a	85.29±6.05a	115.76±5.28a	90.89±0.09b	96.81±2.34b	136.48±3.74b	191.66±29.61a	156.08±10.84b
Hexanoic acid	142-62-1	25.97±8.24b	39.02±0.85a	19.59±1.98b	NA	NA	NA	28.66±2.00b	52.68±0.76a	49.22±2.69a
Indole	120-72-9	450.84±2.27b	707.55±1.07a	709.62±6.65a	625.39±11.84c	1319.73±14.44b	2237.46±24.89a	782.39±3.41c	982.87±14.66a	821.8±4.73b
