# Supplementary material for: Foliar-Selenium-Induced Modulation of Volatile Organic Compounds in Rice Grains: A Comparative Study of Sodium Selenite and Nano-Selenium
Source: Foods. 2025 Sep 30;14(19):3399. doi: 10.3390/foods14193399 (PMC12524218; doi:10.3390/foods14193399)
Supplement: Supplementary file 1 [file foods-14-03399-s001.zip › Supplementary Table S3.xlsx]

## Sheet: Sheet1
Supplemental Table 3. The effect size of the bio-markers detected in Na2SeO3 and SeNPs treatments.
CAS number	Variety	Se species	Year	Treatment
121-33-5	0.99	0.98	0.03	SeNPs
13019-16-4	0.97	0.94	0.14	SeNPs
120-72-9	0.99	0.99	0.02	Na2SeO3, SeNPs
3777-69-3	0.57	0.71	0.03	Na2SeO3, SeNPs
629-62-9	0.91	0.87	0.54	Na2SeO3, SeNPs
91-20-3	0.06	0.77	0.64	SeNPs
122-99-6	0.48	0.69	0.06	Na2SeO3, SeNPs
1669-44-9	0.57	0.74	0.57	Na2SeO3, SeNPs
18829-55-5	0.91	0.86	0.04	SeNPs
36653-82-4	0.9	0.84	0.8	SeNPs
110-93-0	0.89	0.78	0.45	SeNPs
1002-43-3	0.91	0.87	0.05	Na2SeO3, SeNPs
123-42-2	0.97	0.93	0.03	SeNPs
66-25-1	0.9	0.76	0.06	SeNPs
141-79-7	0.95	0.91	0.06	Na2SeO3, SeNPs
3796-70-1	0.87	0.66	0.5	SeNPs
617-94-7	0.94	0.95	0.82	SeNPs
60-12-8	0.94	0.89	0.7	SeNPs
The data refer to the value of partial η2 of variety, Se species and planting years on each biomarker VOCs.
